# Supplementary material for: Enhancing Resistance to Cercospora Leaf Spot in Mung Bean (Vigna radiata L.) through Bradyrhizobium sp. DOA9 Priming: Molecular Insights and Bio-Priming Potential
Source: Plants (Basel). 2024 Sep 5;13(17):2495. doi: 10.3390/plants13172495 (PMC11396852; doi:10.3390/plants13172495)
Supplement: Supplementary file 1 [file plants-13-02495-s001.zip]

Archive with 3 entries (3 files):
- Figure S2..jpg
- Figure S1..jpg
- Susplemantaly data Table-Enhancing resistance to Cercospora leaf spot in mung bean (Vigna radiata L.) through Bradyrhizobium sp. DOA9 priming Molecular insights and biocontrol potential.pdf
